# Supplementary material for: Resveratrol attenuates non-steroidal anti-inflammatory drug-induced intestinal injury in rats in a high-altitude hypoxic environment by modulating the TLR4/NFκB/IκB pathway and gut microbiota composition
Source: PLoS One. 2024 Aug 12;19(8):e0305233. doi: 10.1371/journal.pone.0305233 (PMC11318858; doi:10.1371/journal.pone.0305233)
Supplement: S1 Data — (XLSX) [file pone.0305233.s005.xlsx]

## Sheet: Protein blot density measuremen
		Ck	PAsp	HCk	HAsp	RSVL	RSVM	RSVH		Occludin			NF-κB
Occludin	23-65KD	0.888685	0.59581	0.673317	0.145052	0.570655	0.900372	0.100485		Groups	adjusted P		Groups	adjusted P
		0.821588	0.51549	0.622499	0.123545	0.516459	0.86649	0.134499		Ck vs. PAsp	<0.0001		Ck vs. PAsp	<0.0001
		0.87465	0.601546	0.686465	0.149895	0.595465	0.912132	0.111327		Ck vs. HCk	<0.0001		Ck vs. HCk	0.9972
										Ck vs. HAsp	<0.0001		Ck vs. HAsp	<0.0001
ZO-1	195KD	0.821083	0.386558	0.44113	0.267048	0.50256	0.765926	0.223341		HAsp vs. RSVL	<0.0001		HAsp vs. RSVL	<0.0001
		0.810465	0.395465	0.413213	0.264988	0.512136	0.76465	0.232646		HAsp vs. RSVM	<0.0001		HAsp vs. RSVM	<0.0001
		0.856545	0.375465	0.454899	0.277875	0.534688	0.732466	0.233579		HAsp vs. RSVH	0.9433		HAsp vs. RSVH	<0.0001
										ZO-1			IκB
TLR4	96KD	0.100945	0.56423	0.232726	0.75233	0.587418	0.26904	0.484236		Groups	adjusted P		Groups	adjusted P
		0.115646	0.549799	0.235645	0.763262	0.55498	0.24879	0.489132		Ck vs. PAsp	<0.0001		Ck vs. PAsp	<0.0001
		0.16499	0.53233	0.295498	0.791366	0.514985	0.268798	0.421656		Ck vs. HCk	<0.0001		Ck vs. HCk	<0.0001
										Ck vs. HAsp	<0.0001		Ck vs. HAsp	<0.0001
NF-κB	65KD	0.0978546	1.09232	0.133787	1.99931	0.07723	0.0805249	0.959232		HAsp vs. RSVL	<0.0001		HAsp vs. RSVL	0.23
		0.116865	1.31647	0.244646	1.79131	0.0895465	0.141314	1.11365		HAsp vs. RSVM	<0.0001		HAsp vs. RSVM	<0.0001
		0.191645	1.12465	0.129566	1.91332	0.171346	0.213465	0.946456		HAsp vs. RSVH	0.0532		HAsp vs. RSVH	0.9863
										TLR4
IκB	36KD	1.28266	0.301988	0.894636	0.399939	0.430897	1.02724	0.300376		Groups	adjusted P
		1.24479	0.321469	0.854655	0.325647	0.412135	1.09132	0.311213		Ck vs. PAsp	<0.0001
		1.1517	0.32157	0.86549	0.31568	0.423213	1.14546	0.361565		Ck vs. HCk	0.0006
										Ck vs. HAsp	<0.0001
										HAsp vs. RSVL	<0.0001
										HAsp vs. RSVM	<0.0001
										HAsp vs. RSVH	<0.0001

## Sheet: Injury score
Reuter scale
Ck	0	0	0	0	0	0	0	0	0	0		Groups	adjusted P
PAsp	0	1	2	0	3	3	2	1	0	1		Ck vs. PAsp	0.026
HCk	2	1	1	1	3	5	0	1	0	1		Ck vs. HCk	0.0068
HAsp	2	2	3	1	1	1	2	5	3	3		Ck vs. HAsp	<0.0001
RSVL	1	0	2	2	2	1	1	0	2	2		HAsp vs. RSVL	0.1481
RSVM	0	1	0	1	0	1	1	1	0	0		HAsp vs. RSVM	0.0007
RSVH	1	3	1	1	0	1	1	1	1	2		HAsp vs. RSVH	0.0865
Intestinal injuries were scored by a pathologist with extensive experience using a blinded method. The scoring criteria were based on the Reuter scale for scoring the degree of small bowel injury in rats.

## Sheet: HE Score
Chiu's scale
Ck	0	1	0	1	1	1	0	1	0	0		Groups	adjusted P
PAsp	1	1	2	1	3	1	1	2	2	1		Ck vs. PAsp	0.0081
HCk	2	2	2	3	3	2	2	3	1	2		Ck vs. HCk	<0.0001
HAsp	4	4	4	3	3	4	3	2	5	3		Ck vs. HAsp	<0.0001
RSVL	2	2	2	3	3	3	3	2	3	3		HAsp vs. RSVL	0.0218
RSVM	2	2	1	1	1	3	1	2	2	2		HAsp vs. RSVM	<0.0001
RSVH	3	2	3	3	2	3	1	2	3	2		HAsp vs. RSVH	0.0028
Intestinal damage was scored based on Chiu's scale, and changes in the intestinal mucosa were observed under light microscopy by a pathologist specializing in pathology using a blinded method.
