# Supplementary material for: Resveratrol attenuates non-steroidal anti-inflammatory drug-induced intestinal injury in rats in a high-altitude hypoxic environment by modulating the TLR4/NFκB/IκB pathway and gut microbiota composition
Source: PLoS One. 2024 Aug 12;19(8):e0305233. doi: 10.1371/journal.pone.0305233 (PMC11318858; doi:10.1371/journal.pone.0305233)
Supplement: S2 Data — (XLSX) [file pone.0305233.s006.xlsx]

## Sheet: Blood IL-1β 
Ck		PAsp		HCk		HAsp		RSVL		RSVM		RSVH
1	102.8	11	149.8	41	172.19	51	198.2	61	187.2	71	88.27	81	53.94
2	107.78	12	156.45	42	223.34	52	144.5	62	108.04	72	170.09	82	93.01
3	109.5	13	152.5	43	200.31	53	171.2	63	262.03	73	205.6	83	133.79		Groups	adjusted P
4	134.73	14	201.21	44	148.3	54	158.5	64	65.11	74	65.42	84	51.6		Ck vs. PAsp	0.0297
5	114.2	15	109.2	45	178.44	55	196.5	65	118.9	75	113.87	85	116.22		Ck vs. HCk	0.0001
6	89.5	16	138.91	46	146.89	56	169.5	66	123.66	76	136.86	86	88.92		Ck vs. HAsp	<0.0001
7	118.32	17	136.7	47	149.48	57	199.8	67	176.59	77	71.95	87	85.18		HAsp vs. RSVL	0.8985
8	99.4	18	142.5	48	140.37	58	235.7	68	147.32	78	57.85	88	65.9		HAsp vs. RSVM	<0.0001
9	86.55	19	144.3	49	181.2	59	244.1	69	170.79	79	41.74	89	51.13		HAsp vs. RSVH	0.0011
10	47.88	20	132.94	50	183.5	60	159.2	70	65.9	80	81.61	90	154.75
82
83
84
85
86
87
88
89
90

## Sheet: Blood IL-10
Ck		PAsp		HCk		HAsp		RSVL		RSVM		RSVH
1	203.35	11	162.4	41	144.02	51	43.41	61	71.1	71	175.62	81	112.82
2	208.93	12	236.94	42	120.18	52	31.35	62	67.06	72	68.22	82	148.72		Groups	adjusted P
3	212.5	13	140.14	43	147.18	53	101.08	63	78.32	73	74.89	83	43.67		Ck vs. PAsp	0.0368
4	223.5	14	116.11	44	152.42	54	102.5	64	111.44	74	148.26	84	76.161		Ck vs. HCk	0.0019
5	173.8	15	141.2	45	128.9	55	63.46	65	75.76	75	158.19	85	66.97		Ck vs. HAsp	<0.0001
6	198.2	16	143.2	46	94.79	56	81.2	66	79.05	76	111.65	86	94.69		HAsp vs. RSVL	0.5897
7	181.3	17	139.6	47	143.5	57	63.5	67	89.81	77	53.43	87	149.838		HAsp vs. RSVM	<0.0001
8	155.45	18	128.44	48	169.5	58	88.9	68	79.11	78	60.64	88	101.59		HAsp vs. RSVH	0.0058
9	139.3	19	119.5	49	121.3	59	92.3	69	93.97	79	64.12	89	42.54
10	113.349	20	131.5	50	115.2	60	52.7	70	115.68	80	67.92	90	84.87

## Sheet: Blood TNF-α
Ck		PAsp		HCk		HAsp		RSVL		RSVM		RSVH
1	94.11	11	146.94	41	229.85	51	173.03	61	196.99	71	102.74	81	164.69
2	101.68	12	222.82	42	189.85	52	272.96	62	211.19	72	127.24	82	211.67		Groups	adjusted P
3	102	13	154.41	43	198.06	53	268.4	63	199.31	73	142.33	83	138.5		Ck vs. PAsp	0.0463
4	80.84	14	100.83	44	274.64	54	272.03	64	163.41	74	153.72	84	129.8		Ck vs. HCk	<0.0001
5	82.6	15	148.32	45	200.55	55	317.69	65	169.41	75	127.45	85	112.36		Ck vs. HAsp	<0.0001
6	84.68	16	141.93	46	237.61	56	227.66	66	191.3	76	135.27	86	94.97		HAsp vs. RSVL	0.0098
7	82.9	17	95.07	47	181.13	57	169.8	67	157.68	77	97.82	87	196.9		HAsp vs. RSVM	<0.0001
8	88.88	18	142.53	48	192.2	58	238.46	68	165.18	78	132.1	88	119.7		HAsp vs. RSVH	<0.0001
9	70.68	19	87.95	49	118.7	59	259.5	69	216.18	79	112.8	89	169.51
10	73.27	20	84.36	50	167.45	60	189.85	70	163.02	80	139.61	90	167.74

## Sheet: Empty stomach IL-1β
Ck		PAsp		HCk		HAsp		RSVL		RSVM		RSVH
1	38.7	11	37.6	41	46.5	51	71.9	61	60.7	71	54.3	81	60.1
2	38.6	12	38.4	42	54.7	52	73.1	62	61.4	72	55	82	55.7
3	35.5	13	41.2	43	55.2	53	74.5	63	64.3	73	52.1	83	59.5		Groups	adjusted P
4	34.7	14	39.7	44	54.3	54	76.4	64	62.7	74	54.2	84	58.7		Ck vs. PAsp	0.0005
5	36.2	15	43.1	45	56.1	55	77.2	65	64.5	75	52.7	85	62.6		Ck vs. HCk	<0.0001
6	35.8	16	44.2	46	57.2	56	81.9	66	66.7	76	53.1	86	58.7		Ck vs. HAsp	<0.0001
7	35.7	17	42.6	47	55.4	57	86.7	67	68.4	77	57.2	87	59.7		HAsp vs. RSVL	<0.0001
8	35.1	18	43.7	48	54.7	58	79.2	68	69.5	78	55.8	88	66.7		HAsp vs. RSVM	<0.0001
9	36.4	19	48.2	49	56.1	59	84.1	69	64.77	79	54.7	89	61.8		HAsp vs. RSVH	<0.0001
10	37.8	20	46.1	50	47.5	60	78.7	70	65.3	80	60.1	90	62.4

## Sheet: Empty stomach IL-10
	Ck		PAsp		HCk		HAsp		RSVL		RSVM		RSVH
1	1	71.9	11	46.5	41	44.6	51	33.7	61	54.3	71	72.8	81	60.1										57.1
2	2	73.1	12	54.7	42	45.1	52	34.5	62	55	72	71.2	82	61.2										68.7
3	3	74.5	13	55.2	43	48.1	53	33.7	63	52.1	73	64.3	83	59.5		Groups	adjusted P							70.1
4	4	76.4	14	54.3	44	45.8	54	36.1	64	54.2	74	72.1	84	58.7		Ck vs. PAsp	<0.0001							60.1
5	5	77.2	15	56.1	45	42.7	55	38.4	65	52.7	75	75.1	85	62.6		Ck vs. HCk	<0.0001							62.4
6	6	68.7	16	57.2	46	44.5	56	39.9	66	53.1	76	66.7	86	53.7		Ck vs. HAsp	<0.0001
7	7	72.6	17	55.4	47	44.8	57	35.2	67	57.2	77	68.4	87	59.7		HAsp vs. RSVL	<0.0001
8	8	79.2	18	54.7	48	43.9	58	34.2	68	55.8	78	69.5	88	66.7		HAsp vs. RSVM	<0.0001
9	9	84.1	19	56.1	49	45.7	59	33.9	69	54.7	79	68.7	89	61.8		HAsp vs. RSVH	<0.0001
10	10	68.7	20	57.1	50	47.4	60	35.1	70	60.1	80	70.1	90	62.4

## Sheet: Empty stomach TNF-α
Ck		PAsp		HCk		HAsp		RSVL		RSVM		RSVH
1	73.8	11	86.1	41	104.1	51	153.2	61	98.7	71	89.8	81	80.66
2	74.1	12	80.6	42	117.4	52	157	62	94.2	72	86.7	82	89.7
3	71.2	13	89.4	43	118.7	53	154.3	63	96.3	73	79.2	83	91.2		Groups	adjusted P
4	69.8	14	85.1	44	119.2	54	158.2	64	92.7	74	88.4	84	92.4		Ck vs. PAsp	0.0002
5	67.2	15	83.1	45	109.5	55	153.7	65	105.2	75	86.1	85	95.1		Ck vs. HCk	<0.0001
6	73.8	16	79.5	46	114.7	56	156.2	66	101.4	76	78.4	86	92.5		Ck vs. HAsp	<0.0001
7	74.9	17	84.9	47	142.3	57	151.9	67	107.5	77	86.7	87	84.7		HAsp vs. RSVL	<0.0001
8	77.4	18	81.7	48	118.1	58	154.9	68	98.2	78	88.5	88	88.7		HAsp vs. RSVM	<0.0001
9	68.7	19	86.7	49	116.2	59	146.8	69	99.4	79	84.9	89	92.5		HAsp vs. RSVH	<0.0001
10	78.1	20	78.7	50	111.5	60	149.3	70	102.1	80	90.1	90	94.1

## Sheet: MPO
Ck		PAsp		HCk		HAsp		RSVL		RSVM		RSVH
1	0.192	11	0.208	41	0.236	51	0.335	61	0.281	71	0.23	81	0.241
2	0.184	12	0.214	42	0.237	52	0.336	62	0.291	72	0.204	82	0.244
3	0.199	13	0.211	43	0.241	53	0.334	63	0.284	73	0.211	83	0.254		Groups	adjusted P
4	0.197	14	0.219	44	0.248	54	0.341	64	0.288	74	0.215	84	0.259		Ck vs. PAsp	0.0011
5	0.195	15	0.222	45	0.241	55	0.334	65	0.283	75	0.221	85	0.271		Ck vs. HCk	<0.0001
6	0.204	16	0.198	46	0.247	56	0.339	66	0.277	76	0.241	86	0.248		Ck vs. HAsp	<0.0001
7	0.209	17	0.208	47	0.23	57	0.329	67	0.285	77	0.219	87	0.266		HAsp vs. RSVL	<0.0001
8	0.199	18	0.209	48	0.244	58	0.339	68	0.288	78	0.211	88	0.257		HAsp vs. RSVM	<0.0001
9	0.195	19	0.207	49	0.241	59	0.341	69	0.274	79	0.215	89	0.281		HAsp vs. RSVH	<0.0001
10	0.192	20	0.212	50	0.239	60	0.326	70	0.279	80	0.224	90	0.266

## Sheet: SOD
Ck		PAsp		HCk		HAsp		RSVL		RSVM		RSVH
1	540.2	11	471.2	41	412.3	51	321.5	61	321.5	71	382.3	81	379.9
2	540.3	12	367.6	42	423.4	52	328.4	62	395.5	72	398.2	82	367.1		Groups	adjusted P
3	390.7	13	472.1	43	428.6	53	329.5	63	326.5	73	409.5	83	388.2		Ck vs. PAsp	0.0015
4	527.3	14	449.8	44	418.4	54	335.1	64	339.5	74	410.7	84	409.3		Ck vs. HCk	<0.0001
5	534.2	15	465.7	45	428.3	55	321.5	65	352.1	75	530.7	85	379.5		Ck vs. HAsp	<0.0001
6	533.7	16	466.3	46	422.7	56	325.4	66	326.8	76	390.2	86	407.4		HAsp vs. RSVL	0.9986
7	537.6	17	481.2	47	424.5	57	322.7	67	372.7	77	427.6	87	367.2		HAsp vs. RSVM	<0.0001
8	529.8	18	441.3	48	411.5	58	328.1	68	329.8	78	619.4	88	411.8		HAsp vs. RSVH	0.007
9	535.4	19	449.2	49	416.3	59	334.2	69	280.7	79	512.2	89	419.5
10	537.8	20	439.8	50	417.2	60	351.8	70	327.8	80	550.2	90	384.1
